# Supplementary material for: Exploring the Challenges of Lipid Nanoparticle Development: The In Vitro–In Vivo Correlation Gap
Source: Vaccines (Basel). 2025 Mar 21;13(4):339. doi: 10.3390/vaccines13040339 (PMC12031360; doi:10.3390/vaccines13040339)
Supplement: Supplementary file 1 [file vaccines-13-00339-s001.zip]

Archive with 1 entries (1 files):
- vaccines-3479500-supplementary.pdf
